# Supplementary material for: Using Electroencephalogram-Extracted Nonlinear Complexity and Wavelet-Extracted Power Rhythm Features during the Performance of Demanding Cognitive Tasks (Aristotle’s Syllogisms) in Optimally Classifying Patients with Anorexia Nervosa
Source: Brain Sci. 2024 Mar 4;14(3):251. doi: 10.3390/brainsci14030251 (PMC10969099; doi:10.3390/brainsci14030251)
Supplement: Supplementary file 1 [file brainsci-14-00251-s001.zip]

Archive with 1 entries (1 files):
- brainsci-2852987-supplementary-7.3.24.pdf
